# Supplementary material for: Development and validation of clinical profiles of patients hospitalized due to behavioral and psychological symptoms of dementia
Source: BMC Psychiatry. 2016 Jul 22;16:261. doi: 10.1186/s12888-016-0966-7 (PMC4957848; doi:10.1186/s12888-016-0966-7)
Supplement: Additional file 1: — Review of classification systems developed for psychiatry. Summarizes several characteristics of existing classification systems that were developed for psychiatry. (XLSX 13 kb) [file 12888_2016_966_MOESM1_ESM.xlsx]

## Sheet: Feuil1
Author (year) Name (country)	Group number	% variance	Instrument	Organization type	Population	Dependant variable	Classification variables	Analyse type
Ashcraft (1989) Psychiatric Patient Classification System (USA)	12 diagnostic groups (74 classes at all)	0.31	Questionnaires and folders	Psychiatric hospitals	Veterans Administration	Length of stay	Information about behavior, diagnosis, socio-demographic and functional status	Hierarchical method AUTOGRP
Drozd (2006) Patient Casemix Classification (USA)	16 groups with principal characteristics (demented patient 3 groups per diem costs)	16 groups : 40 %	Questionnaires and folders	psychiatric hospitals : adult, geriatric, consultations/ liaison, forensic	Medicare	Cost changes in psychiatric institutions	Psychiatric domain principal diagnosis, mania indicator of disease severity, Global Assessment of Functioning; physical and medical domain: age, ADL deficits, previous history of falls, list of conditions requiring intensive nursing care (e.g. chronic wounds)	Hierarchical method CART (Classification and Regression Trees)
Eagar (1997) AN-SNAP1 (Australia)	1) hospital+ ambulatory: 134 classes	1) 57.99%	For psychogeriatric: RUG-ADL score, psychogeriatric stage, diagnosis, HoNOS score (behavior)	Psychiatric hospitals	Adult and elderly	1) global costs	All Case Type: - Diagnosis, characteristics of the person, the goal of treatment, function (motor and cognition), phase (stage of illness)	Hierarchical method CART
AN-SNAP II (2007) (no revision for psychogeriatric)	2) hospital: 66 classes 6 classes for psychogeriatric	2) 47.29% (psychogeriatric = 36.40%)				2) hospital care costs	For psychogeriatric: - Age, behavior, palliative care, rehabilitation and maintenance
	3) ambulatory : 68 classes	3) 27.11%				3) ambulatory care costs
Fries (1990) LPPC (USA)	6 categories	0.114	Questionnaire	Long psychiatric stay	Veterans Administration	Per diem ressources	Length of stay, aggressive or self-destructive behaviors, psychotic symptoms with or without withdraw and functional dependancy	Hierarchical method AUTOGRP
JPPC Mental Health Technical Working Group (2008) SCIPP (Ontario, CA)	49 groups (distributed in 9 diagnostic groups, 7 of these are hierarchic)	0.263	RAI-MH	Psychiatric hospital ward of short and long stay, forensic	Adult and elderly	Nursing care costs and other professional costs	RAI-MH	Hierarchical method AID
Clark (2011); Self (2008) Mental Health Care Clusters (England)	3 super-classes (psychotic or not and organic) 20 clusters	NA	Diagnosis + HoNOS score adult + 6 items (Self 2008)	psychiatric services	Adults and elderly	group with to the same needs and same care packages	Mental Health Clustering Tool based on HoNOS and additional inventory of historic events	Hierarchical method combined with K-means but no cross validation
Eagar (2004), Gaines (2003) Mental Health Classification and Outcomes Study (NZ CAOS)	42 classes, based on Australia’s Mental Health Classification and Service Costs (MH-CASC) prototypes	0.7849	HoNOS and clinical characteristics	Hospital and community, young, adult and forensic	All age	Global costs	HoNOS items, age, legal status, ethnicity, outcome and length of stay, diagnosis	Hierarchical classification
